# Supplementary material for: Estimating pulsatile ocular blood volume from intraocular pressure, ocular pulse amplitude, and axial length
Source: PLoS One. 2023 Mar 23;18(3):e0283387. doi: 10.1371/journal.pone.0283387 (PMC10035833; doi:10.1371/journal.pone.0283387)
Supplement: S1 File — (XLSX) [file pone.0283387.s001.xlsx]

## Sheet: Subject Data
Pat-ID	Sex	Age	h_iop15	h_opa15	h_qual15	r_iop15	r_opa15	r_qual15	dif15iop	mw15iop	dif15opa			h_iop20	h_opa20	h_qual20	r_iop20	r_opa20	r_qual20	d_iop20		d_opa20			h_iop35	h_opa35	h_qual35	r_iop35	r_opa35	r_qual35	d_iop35	d_opa35				Wert	order	hhrk1	hhrk2	hhr_m	astig	al	hhd.pr.o	hhd.po.o		h_iop15m	h_iop15s	r_iop15m	r_iop15s
Patient ID	Sex	Age	DCT IOP 15mmHg	DCT OPA 15mmHg	DCT QS 15mmHg	ICM IOP 15mmHg	ICM OPA 15mmHg	ICM QS 15mmHg	DCT-ICM IOP 15mmHg	Average IOP 15mmHg	DCT-ICM OPA 15mmHg	Average OPA 15mmHg		DCT IOP 20mmHg	DCT OPA 20mmHg	DCT QS 20mmHg	ICM IOP 20mmHg	ICM OPA 20mmHg	ICM QS 20mmHg	ICM-DCT IOP 20mmHg	Average IOP 20mmHg	ICM-DCT OPA 20mmHg	Average OPA 20mmHg		DCT IOP 35mmHg	DCT OPA 35mmHg	DCT QS 35mmHg	ICM IOP 35mmHg	ICM OPA 35mmHg	ICM QS 35mmHg	ICM-DCT IOP 35mmHg	Average IOP 35mmHg	ICM-DCT OPA 35mmHg	Average OPA 35mmHg		Measurement Number	Sequence of Pressures	Keratometry K1 (Diopters)	Keratometry K2 (Diopters)	Average CCR (Diopters)	Astigmatism (Diopters)	Axial Length (mm)	CCT Pre-Pressure (um)	CCT Post-Pressure (um)		DCT IOP Mean 15mmHg	DCT IOP SD 15mmHg	ICM IOP Mean 15mmHg	ICM IOP SD 15mmHg
1	1	74	14.8	2.5933	1	15.01	2.7695	1	-0.21	14.905	-0.1762	2.6814		17.49	2.734	1	18.57	3.1237	1	-1.08	18.03	-0.3897	2.92885		26.16	4.062	2	29.5897	4.194	1	-3.4297	27.8749	-0.132	4.128		1	2	46.7	47.55	47.125	0.85	21.46	568	573		14.0867	0.710023	14.8072	0.246511
1	1	74	14.08	2.009	1	14.8787	2.5109	1	-0.7987	14.4794	-0.5019	2.25995		18.3	2.92	1	18.18	3.156	1	0.12	18.24	-0.236	3.038		28.44	4.8095	2	29.5926	4.2085	1	-1.1526	29.0163	0.601	4.509		2	2	46.7	47.55	47.125	0.85	21.46	568	573		14.0867	0.710023	14.8072	0.246511
1	1	74	13.38	2.6141	2	14.5328	2.7955	1	-1.1528	13.9564	-0.1814	2.7048		17.64	3.5263	2	18.34	3.1995	1	-0.7	17.99	0.3268	3.3629		34	4.535	1	32.632	4.5469	1	1.368	33.316	-0.0119	4.54095		3	2	46.7	47.55	47.125	0.85	21.46	568	573		14.0867	0.710023	14.8072	0.246511
4	1	67	18.0275	1.5754	2	19.2845	1.5712	2	-1.257	18.656	0.0042	1.5733		20.79	2.0275	1	21.2687	1.9635	1	-0.4787	21.0294	0.064	1.9955		33.571	2.443	3	35.385	2.3532	1	-1.814	34.478	0.0898	2.3981		1	5	43.3	44.1	43.7	0.8	22.65	512	525		16.9439	0.940701	18.1094	1.0253
4	1	67	16.3367	1.5767	3	17.647	1.563	1	-1.3103	16.9918	0.0137	1.56985		19.8275	1.7325	2	21.0455	1.9317	1	-1.218	20.4365	-0.1992	1.8321		30.6985	2.7375	3	35.0485	2.2423	1	-4.35	32.8735	0.4952	2.4899		2	5	43.3	44.1	43.7	0.8	22.65	512	525		16.9439	0.940701	18.1094	1.0253
4	1	67	16.4675	1.5496	2	17.3968	1.5493	1	-0.9293	16.9322	0.0003	1.54945		20.29	1.8162	3	21.5148	1.7555	2	-1.2248	20.9024	0.0607	1.78585		32.3375	2.6188	3	35.639	2.2268	1	-3.3015	33.9883	0.392	2.4228		3	5	43.3	44.1	43.7	0.8	22.65	512	525		16.9439	0.940701	18.1094	1.0253
5	2	85	14.82	0.8725	5	15.5055	0.622	2	-0.6855	15.1627	0.2505	0.74725		21.3867	0.9133	5	22.661	0.8125	1	-1.2743	22.0239	0.1008	0.8629		33.986	1.371	5	35.0675	0.8785	1	-1.0815	34.5267	0.4925	1.12475		1	4	41.1	40.3	40.7	0.8	24.17	529	533		15.7073	0.814838	16.6046	0.976778
5	2	85	15.88	0.88	4	16.9347	0.6285	1	-1.0547	16.4074	0.2515	0.75425													32.7233	0.8225	3	35.2733	0.7867	1	-2.55	33.9983	0.0358	0.8046		2	4	41.1	40.3	40.7	0.8	24.17	529	533		15.7073	0.814838	16.6046	0.976778
5	2	85	16.422	0.9515	5	17.3735	0.7711	2	-0.9515	16.8978	0.1804	0.8613																								3	4	41.1	40.3	40.7	0.8	24.17	529	533		15.7073	0.814838	16.6046	0.976778
6	2	63	13.7713	1.0329	2	16.5933	1.2027	1	-2.822	15.1823	-0.1698	1.1178		18.482	1.3385	1	20.7916	1.486	1	-2.3096	19.6368	-0.1475	1.41225		31.872	1.7792	3	35.8912	1.517	1	-4.0192	33.8816	0.2622	1.6481		1	2	44.35	44	44.175	0.35	24.46	560	563		13.591	0.909356	16.229	0.517454
6	2	63	12.605	1.121	3	15.6367	1.1282	1	-3.0317	14.1209	-0.0072	1.1246		15.9533	1.3275	3	19.4413	1.4283	1	-3.488	17.6973	-0.1008	1.3779		30.3367	1.375	5	35.5973	1.535	1	-5.2606	32.967	-0.16	1.455		2	2	44.35	44	44.175	0.35	24.46	560	563		13.591	0.909356	16.229	0.517454
6	2	63	14.3967	1.1442	4	16.457	1.1523	1	-2.0603	15.4268	-0.0081	1.14825		16.399	1.5018	2	20.582	1.4048	1	-4.183	18.4905	0.097	1.4533		32.4	1.775	3	35.552	1.4565	1	-3.152	33.976	0.3185	1.61575		3	2	44.35	44	44.175	0.35	24.46	560	563		13.591	0.909356	16.229	0.517454
7	1	73	17.06	1.3068	2	18.4149	1.4397	1	-1.3549	17.7374	-0.1329	1.37325		22.0333	1.6938	2	20.7323	1.745	1	1.301	21.3828	-0.0512	1.7194		36.6214	2.4458	2	35.9757	2.5135	1	0.6457	36.2986	-0.0677	2.47965		1	5	43.35	43.05	43.2	0.3	22.97	574	571		18.4778	1.33016	18.1015	0.482421
7	1	73	19.6983	1.3513	1	18.3437	1.505	1	1.3546	19.021	-0.1537	1.42815		22.5967	1.7442	1	21.5183	1.8303	1	1.0784	22.0575	-0.0861	1.78725		36.405	2.7799	3	35.2133	2.4056	1	1.1917	35.8092	0.3743	2.59275		2	5	43.35	43.05	43.2	0.3	22.97	574	571		18.4778	1.33016	18.1015	0.482421
7	1	73	18.675	1.388	1	17.546	1.4338	1	1.129	18.1105	-0.0458	1.4109		23.075	1.8617	1	22.3577	1.7898	1	0.7173	22.7163	0.0719	1.82575		35.7167	2.6625	3	35.1393	2.3333	1	0.5774	35.428	0.3292	2.4979		3	5	43.35	43.05	43.2	0.3	22.97	574	571		18.4778	1.33016	18.1015	0.482421
8	2	64	18.3083	1.2225	3	17.5867	0.9155	1	0.7216	17.9475	0.307	1.069		22.47	1.0608	3	21.156	1.0243	1	1.314	21.813	0.0365	1.04255													1	3	41.75	43.5	42.625	1.75	24.15	582	590		19.0961	0.935452	17.2861	0.305096
8	2	64	20.13	0.9049	2	17.295	0.892	1	2.835	18.7125	0.0129	0.89845		20.1467	1.9292	3	21.2493	1.0005	1	-1.1026	20.698	0.9287	1.46485		40.02	1.4627	4	36.3233	1.4343	1	3.6967	38.1716	0.0284	1.4485		2	3	41.75	43.5	42.625	1.75	24.15	582	590		19.0961	0.935452	17.2861	0.305096
8	2	64	18.85	1.0125	3	16.9767	0.9213	1	1.8733	17.9134	0.0912	0.9669		22.785	1.0493	1	21.694	1.0937	1	1.091	22.2395	-0.0444	1.0715		35.3467	1.56	5	34.864	1.2315	1	0.4827	35.1054	0.3285	1.39575		3	3	41.75	43.5	42.625	1.75	24.15	582	590		19.0961	0.935452	17.2861	0.305096
9	1	72	17.7943	1.0642	2	16.1991	1.0735	1	1.5952	16.9967	-0.0093	1.06885		22.042	1.7438	2	22.3637	1.522	1	-0.3217	22.2029	0.2218	1.6329		34.5433	1.6732	2	32.8694	1.1644	2	1.6739	33.7064	0.5088	1.4188		1	6	44.05	43.4	43.725	0.65	21.27	586	599		18.3001	0.466376	16.9706	0.687817
9	1	72	18.3929	1.0958	2	17.193	1.0337	1	1.1999	17.793	0.0621	1.06475		24.4687	1.6135	3	22.356	1.2055	1	2.1127	23.4123	0.408	1.4095		35.4817	1.7558	1	34.1563	1.5047	1	1.3254	34.819	0.2511	1.63025		2	6	44.05	43.4	43.725	0.65	21.27	586	599		18.3001	0.466376	16.9706	0.687817
9	1	72	18.7131	1.1347	2	17.5197	1.0768	1	1.1934	18.1164	0.0579	1.10575													35.818	1.9867	1	33.752	1.287	1	2.066	34.785	0.6997	1.63685		3	6	44.05	43.4	43.725	0.65	21.27	586	599		18.3001	0.466376	16.9706	0.687817
11	1	79	19.9071	1.8525	1	17.5583	1.8333	1	2.3488	18.7327	0.0192	1.8429		23.38	2.8142	2	21.296	2.2973	1	2.084	22.338	0.5169	2.55575		36.6667	3.1683	1	34.6586	3.002	1	2.0081	35.6626	0.1663	3.08515		1	1	46.05	47.05	46.55	1.05	22.79	556	553		19.4703	0.467558	17.7736	0.285363
11	1	79	18.9771	1.887	1	17.6653	1.9301	2	1.3118	18.3212	-0.0431	1.90855		23.8717	2.4352	1	21.7126	2.6092	1	2.1591	22.7921	-0.174	2.5222		35.1896	2.588	3	34.1731	2.9137	1	1.0165	34.6813	-0.3257	2.75085		2	1	46.05	47.05	46.55	1.05	22.79	556	553		19.4703	0.467558	17.7736	0.285363
11	1	79	19.5267	1.87	1	18.0973	1.9108	1	1.4294	18.812	-0.0408	1.8904		24.3886	2.505	1	21.904	2.4679	1	2.4846	23.1463	0.0371	2.48645		39.875	3.0404	3	37.1137	3.0357	1	2.7613	38.4943	0.0047	3.03805		3	1	46.05	47.05	46.55	1.05	22.79	556	553		19.4703	0.467558	17.7736	0.285363
12	2	54	14.96	0.8432	3	14.5544	0.8666	1	0.4056	14.7572	-0.0234	0.8549		19.2171	1.0276	2	18.9403	1.0203	2	0.2768	19.0787	0.0073	1.02395		28.1233	2.0817	3	29.595	1.4703	1	-1.4717	28.8591	0.6114	1.776		1	6	42.9	43.25	43.075	0.35	23.49	537	537		15.1121	0.178086	14.8863	0.656458
12	2	54	15.308	0.7475	1	15.6424	0.8478	1	-0.3344	15.4752	-0.1003	0.79765		18.61	1.163	3	20.1873	1.2048	1	-1.5773	19.3986	-0.0418	1.1839		30.3407	1.8511	3	33.7627	1.8161	1	-3.422	32.0517	0.035	1.8336		2	6	42.9	43.25	43.075	0.35	23.49	537	537		15.1121	0.178086	14.8863	0.656458
12	2	54	15.0683	0.8073	2	14.462	0.9472	2	0.6063	14.7652	-0.1399	0.87725		18.785	0.9229	3	18.4576	1.0962	1	0.3274	18.6213	-0.1733	1.00955		32.03	1.2888	2	31.543	1.3722	1	0.487	31.7865	-0.0834	1.3305		3	6	42.9	43.25	43.075	0.35	23.49	537	537		15.1121	0.178086	14.8863	0.656458
13	2	62	14.9153	1.0996	1	13.975	1.3396	1	0.9403	14.4451	-0.24	1.2196		19.3693	1.3623	2	19.0423	1.6253	1	0.327	19.2058	-0.263	1.4938		29.658	1.93	2	28.537	2.0475	1	1.121	29.0975	-0.1175	1.98875		1	1	42	42.35	42.175	0.35	23.05	585	601		15.7506	0.560241	14.8776	0.248407
13	2	62	15.4317	1.1892	1	14.747	1.3893	1	0.6847	15.0893	-0.2001	1.28925		19.2589	1.5838	2	18.2014	1.515	1	1.0575	18.7302	0.0688	1.5494		31.805	2.0013	2	30.6875	2.1368	1	1.1175	31.2462	-0.1355	2.06905		2	1	42	42.35	42.175	0.35	23.05	585	601		15.7506	0.560241	14.8776	0.248407
13	2	62	15.3157	1.1825	1	14.7817	1.3175	1	0.534	15.0487	-0.135	1.25		19.9933	1.4342	1	19.6083	1.6255	1	0.385	19.8008	-0.1913	1.52985		31.7106	2.1372	1	31.6057	2.0678	1	0.1049	31.6581	0.0694	2.1025		3	1	42	42.35	42.175	0.35	23.05	585	601		15.7506	0.560241	14.8776	0.248407
14	1	70	15.3544	0.9916	3	15.0533	0.548	3	0.3011	15.2038	0.4436	0.7698		21.94	1.2125	3	21.102	0.5305	3	0.838	21.521	0.682	0.8715		32.424	0.7438	1	32.8272	0.7444	1	-0.4032	32.6256	-0.0006	0.7441		1	2	44.9	47.95	46.425	3.05	25.3	502	519		15.867	0.444567	14.7134	0.334296
14	1	70	16.1467	0.8508	3	14.702	0.8655	5	1.4447	15.4244	-0.0147	0.85815		19.854	0.6662	2	19.1477	0.6779	1	0.7063	19.5008	-0.0117	0.67205		34.09	0.7817	3	33.9273	0.7547	1	0.1627	34.0087	0.027	0.7682		2	2	44.9	47.95	46.425	3.05	25.3	502	519		15.867	0.444567	14.7134	0.334296
14	1	70												19.9967	0.6519	1	19.6627	0.5892	1	0.334	19.8297	0.0627	0.62055		33.236	0.764	1	33.7793	0.7644	1	-0.5433	33.5076	-0.0004	0.7642		3	2	44.9	47.95	46.425	3.05	25.3	502	519		15.867	0.444567	14.7134	0.334296
15	2	62	16.1857	0.672	2	15.0203	0.8456	1	1.1654	15.603	-0.1736	0.7588		18.1433	1.0584	1	19.1467	0.9858	1	-1.0034	18.645	0.0726	1.0221		29.0817	1.1895	3	32.0097	1.3515	1	-2.928	30.5457	-0.162	1.2705		1	3	43.95	45.1	44.525	1.15	22.85	597	576		15.3069	0.779277	15.4134	0.367368
15	2	62	14.7	0.8567	3	15.748	0.9088	1	-1.048	15.224	-0.0521	0.88275		19.4063	1.0112	3	19.9093	0.9598	1	-0.503	19.6578	0.0514	0.9855		28.764	1.065	2	31.4376	1.369	1	-2.6736	30.1008	-0.304	1.217		2	3	43.95	45.1	44.525	1.15	22.85	597	576		15.3069	0.779277	15.4134	0.367368
15	2	62	15.035	0.7537	3	15.472	0.8472	2	-0.437	15.2535	-0.0935	0.80045													29.7533	1.1	3	32.9947	1.3837	1	-3.2414	31.374	-0.2837	1.24185		3	3	43.95	45.1	44.525	1.15	22.85	597	576		15.3069	0.779277	15.4134	0.367368
17	1	77	16.8423	1.5318	1	14.0037	1.6052	1	2.8386	15.423	-0.0734	1.5685		22.4217	1.665	1	19.9193	1.6667	1	2.5024	21.1705	-0.0017	1.66585		35.96	2.7775	1	32.8963	2.7195	1	3.0637	34.4282	0.058	2.7485		1	5	42.65	44.1	43.375	1.45	22.27	584	586		16.9742	0.374743	14.6646	0.573614
17	1	77	17.3971	1.4968	1	15.0334	1.6062	1	2.3637	16.2152	-0.1094	1.5515		19.908	1.7066	2	17.8543	1.6985	2	2.0537	18.8811	0.0081	1.70255		35.4129	3.0075	1	32.2971	2.5878	1	3.1158	33.855	0.4197	2.79765		2	5	42.65	44.1	43.375	1.45	22.27	584	586		16.9742	0.374743	14.6646	0.573614
17	1	77	16.6833	1.4867	1	14.9566	1.6395	1	1.7267	15.8199	-0.1528	1.5631		20.0771	1.7598	1	18.1666	1.8075	1	1.9105	19.1219	-0.0477	1.78365		36.4651	2.7498	1	33.5371	2.7243	1	2.928	35.0011	0.0255	2.73705		3	5	42.65	44.1	43.375	1.45	22.27	584	586		16.9742	0.374743	14.6646	0.573614
18	1	96	18.6917	0.6579	1	15.2316	0.7453	3	3.4601	16.9616	-0.0874	0.7016		21.97	0.6592	3	19.855	0.678	3	2.115	20.9125	-0.0188	0.6686		35.5517	1.3943	3	34.7483	1.1011	3	0.8034	35.15	0.2932	1.2477		1	6	44.65	42.55	43.6	2.1	23.04	533	99		17.9839	0.689174	15.394	0.626741
18	1	96	17.315	0.8338	3	14.8645	0.8385	3	2.4505	16.0898	-0.0047	0.83615		20.3767	0.7525	3	19.9387	0.74	1	0.438	20.1577	0.0125	0.74625		32.0407	0.69	3	31.9287	0.9785	2	0.112	31.9847	-0.2885	0.83425		2	6	44.65	42.55	43.6	2.1	23.04	533	99		17.9839	0.689174	15.394	0.626741
18	1	96	17.945	0.59	3	16.086	0.71	3	1.859	17.0155	-0.12	0.65		22.2225	0.6117	3	20.3035	0.7781	1	1.919	21.263	-0.1664	0.6949		34.1807	1.1882	3	34.0285	0.9852	3	0.1522	34.1046	0.203	1.0867		3	6	44.65	42.55	43.6	2.1	23.04	533	99		17.9839	0.689174	15.394	0.626741
19	2	55	15.7853	1.0913	3	15.3727	1.156	1	0.4126	15.579	-0.0647	1.12365		21.836	1.4337	2	20.3084	1.5475	1	1.5276	21.0722	-0.1138	1.4906		33.9603	2.0022	1	34.0157	1.88	1	-0.0554	33.988	0.1222	1.9411		1	6	43.75	44.55	44.15	0.8	22.66	563	565		15.7257	0.481925	15.1583	0.238561
19	2	55	15.2167	1.1492	1	14.9013	1.2026	1	0.3154	15.059	-0.0534	1.1759		21.25	1.615	3	20.3447	1.5898	1	0.9053	20.7974	0.0252	1.6024		33.2	2.1629	3	33.686	1.926	1	-0.486	33.443	0.2369	2.04445		2	6	43.75	44.55	44.15	0.8	22.66	563	565		15.7257	0.481925	15.1583	0.238561
19	2	55	16.175	1.1967	2	15.2008	1.2586	1	0.9742	15.6879	-0.0619	1.22765		20.3067	1.2734	1	19.29	1.3778	1	1.0167	19.7983	-0.1044	1.3256		33.98	2.2215	2	33.164	2.1325	1	0.816	33.572	0.089	2.177		3	6	43.75	44.55	44.15	0.8	22.66	563	565		15.7257	0.481925	15.1583	0.238561
20	2	84	17.2033	1.1442	3	15.248	1.2537	1	1.9553	16.2256	-0.1095	1.19895		20.6275	1.2667	3	19.5573	1.3138	1	1.0702	20.0924	-0.0471	1.29025		32.0107	1.4758	3	31.6267	1.4102	1	0.384	31.8187	0.0656	1.443		1	1	42.3	41.6	41.95	0.7	27.74	625	607		16.4816	1.02057	14.7275	0.736098
20	2	84	15.76	1.071	3	14.207	1.1614	1	1.553	14.9835	-0.0904	1.1162		21.321	1.2757	2	20.0783	1.4061	1	1.2427	20.6996	-0.1304	1.3409		32.1783	1.738	3	34.5483	1.481	1	-2.37	33.3633	0.257	1.6095		2	1	42.3	41.6	41.95	0.7	27.74	625	607		16.4816	1.02057	14.7275	0.736098
20	2	84												20.6033	1.185	3	19.508	1.2022	1	1.0953	20.0556	-0.0172	1.1936		33.1133	1.8756	2	35.1552	1.5573	1	-2.0419	34.1343	0.3183	1.71645		3	1	42.3	41.6	41.95	0.7	27.74	625	607		16.4816	1.02057	14.7275	0.736098
21	1	82	14.7883	0.7023	2	15.8483	0.8092	1	-1.06	15.3183	-0.1069	0.75575		17.69	1.1725	3	19.914	1.1528	1	-2.224	18.802	0.0197	1.16265		32.815	1.2813	2	34.261	1.355	1	-1.446	33.538	-0.0737	1.31815		1	5	45.1	44.65	44.875	0.45	22.05	490	99		14.6442	0.569979	15.7622	0.197747
21	1	82	14.016	0.8105	3	15.536	0.7542	1	-1.52	14.776	0.0563	0.78235		17.9933	1.0425	3	19.8267	0.9975	1	-1.8334	18.91	0.045	1.02		31.47	1.2325	3	33.36	1.3067	1	-1.89	32.415	-0.0742	1.2696		2	5	45.1	44.65	44.875	0.45	22.05	490	99		14.6442	0.569979	15.7622	0.197747
21	1	82	15.1283	0.7342	1	15.9023	0.8435	1	-0.774	15.5153	-0.1093	0.78885		16.2333	0.8392	3	20.3625	1.0017	1	-4.1292	18.2979	-0.1625	0.92045		31.0775	1.3517	3	33.456	1.3526	1	-2.3785	32.2668	-0.0009	1.35215		3	5	45.1	44.65	44.875	0.45	22.05	490	99		14.6442	0.569979	15.7622	0.197747
22	1	79	14.2	0.99	1	15.343	1.1097	1	-1.143	14.7715	-0.1197	1.04985		18.3304	1.1707	2	19.9444	1.1887	1	-1.614	19.1374	-0.018	1.1797		29.288	1.6425	3	34.296	1.423	1	-5.008	31.792	0.2195	1.53275		1	2	42.9	44.2	43.55	1.3	22.62	535	560		14.7533	0.936834	15.5381	0.21997
22	1	79	15.835	1.131	2	15.4948	1.1092	1	0.3402	15.6649	0.0218	1.1201		18.194	1.075	1	19.3744	1.3168	1	-1.1804	18.7842	-0.2418	1.1959		29.8125	1.3393	2	34.4	1.4953	1	-4.5875	32.1063	-0.156	1.4173		2	2	42.9	44.2	43.55	1.3	22.62	535	560		14.7533	0.936834	15.5381	0.21997
22	1	79	14.225	0.8887	2	15.7765	1.0874	1	-1.5515	15.0008	-0.1987	0.98805													29.352	1.8152	1	33.798	1.3907	1	-4.446	31.575	0.4245	1.60295		3	2	42.9	44.2	43.55	1.3	22.62	535	560		14.7533	0.936834	15.5381	0.21997
25	1	66	16.0367	1.0333	3	15.323	1.0782	1	0.7137	15.6799	-0.0449	1.05575		20.0125	1.0153	3	19.9606	1.269	1	0.0519	19.9866	-0.2537	1.14215		33.1233	1.8725	2	32.2263	1.6933	1	0.897	32.6748	0.1792	1.7829		1	5	43.95	43.5	43.725	0.45	22.46	512	511		15.3014	0.726851	14.7544	0.640647
25	1	66	14.5833	0.922	2	14.88	1.1538	1	-0.2967	14.7317	-0.2318	1.0379		18.62	1.1183	3	19.406	1.4197	2	-0.786	19.013	-0.3014	1.269		31.9375	1.477	2	31.8135	1.7575	1	0.124	31.8755	-0.2805	1.61725		2	5	43.95	43.5	43.725	0.45	22.46	512	511		15.3014	0.726851	14.7544	0.640647
25	1	66	15.2843	1.0035	3	14.0603	1.1277	1	1.224	14.6723	-0.1242	1.0656		18.6923	1.0367	1	19.9053	1.3047	1	-1.213	19.2988	-0.268	1.1707		34.3117	1.676	1	32.6627	1.8072	1	1.649	33.4872	-0.1312	1.7416		3	5	43.95	43.5	43.725	0.45	22.46	512	511		15.3014	0.726851	14.7544	0.640647
26	1	78	15.5783	0.8858	1	15.509	1.0358	1	0.0693	15.5436	-0.15	0.9608		21.715	1.1805	2	20.3203	1.2293	1	1.3947	21.0176	-0.0488	1.2049		30.669	1.7806	2	30.5237	1.674	1	0.1453	30.5964	0.1066	1.7273		1	6	43.65	43.25	43.45	0.4	22.25	529	542		15.8107	0.226595	15.1049	0.406827
26	1	78	15.8229	0.89	2	15.1103	1.0367	1	0.7126	15.4666	-0.1467	0.96335		20.5443	1.1133	1	18.9937	1.214	1	1.5506	19.769	-0.1007	1.16365		33.389	1.6063	2	33.257	1.6945	1	0.132	33.323	-0.0882	1.6504		2	6	43.65	43.25	43.45	0.4	22.25	529	542		15.8107	0.226595	15.1049	0.406827
26	1	78	16.031	1.2069	1	14.6954	1.083	1	1.3356	15.3632	0.1239	1.14495		21.365	1.1038	1	19.6393	1.2525	1	1.7257	20.5022	-0.1487	1.17815		31.7633	1.4347	2	33.4137	1.5715	1	-1.6504	32.5885	-0.1368	1.5031		3	6	43.65	43.25	43.45	0.4	22.25	529	542		15.8107	0.226595	15.1049	0.406827
27	2	76	17.136	0.9732	1	15.4072	0.9364	1	1.7288	16.2716	0.0368	0.9548		22.0517	1.1837	1	20.623	1.2877	1	1.4287	21.3374	-0.104	1.2357		36.2644	1.7436	1	35.4192	1.717	1	0.8452	35.8418	0.0266	1.7303		1	1	42.35	45.2	43.775	2.85	22.44	571	579		16.4081	0.654865	14.9861	0.449941
27	2	76	16.2217	0.9508	1	14.512	0.885	1	1.7097	15.3668	0.0658	0.9179		21.84	1.1008	1	19.2957	1.1062	1	2.5443	20.5678	-0.0054	1.1035		36.8727	1.6031	2	34.6573	1.6025	1	2.2154	35.765	0.0006	1.6028		2	1	42.35	45.2	43.775	2.85	22.44	571	579		16.4081	0.654865	14.9861	0.449941
27	2	76	15.8667	0.8818	3	15.039	0.8922	1	0.8277	15.4528	-0.0104	0.887		21.8567	1.2537	1	19.5083	1.2098	1	2.3484	20.6825	0.0439	1.23175		37.3	1.633	1	35.1653	1.6212	1	2.1347	36.2326	0.0118	1.6271		3	1	42.35	45.2	43.775	2.85	22.44	571	579		16.4081	0.654865	14.9861	0.449941
28	1	81	15.6867	1.7583	3	14.2587	1.782	3	1.428	14.9727	-0.0237	1.77015		17.87	1.3679	2	18.964	1.567	1	-1.094	18.417	-0.1991	1.46745		33.282	2.0605	3	31.6312	2.268	1	1.6508	32.4566	-0.2075	2.16425		1	2	45.2	46.1	45.65	0.9	22.65	580	582		15.8248	0.366229	14.2809	0.347532
28	1	81	16.24	1.7285	3	13.945	1.4702	3	2.295	15.0925	0.2583	1.59935		19.4125	1.5087	3	18.744	1.5661	1	0.6685	19.0783	-0.0574	1.5374		29.9083	2.6233	3	31.284	2.2592	3	-1.3757	30.5962	0.3641	2.44125		2	2	45.2	46.1	45.65	0.9	22.65	580	582		15.8248	0.366229	14.2809	0.347532
28	1	81	15.5477	2.0123	3	14.639	2.1617	1	0.9087	15.0934	-0.1494	2.087		18.44	1.695	3	18.5246	1.8822	3	-0.0846	18.4823	-0.1872	1.7886													3	2	45.2	46.1	45.65	0.9	22.65	580	582		15.8248	0.366229	14.2809	0.347532
29	2	76	12.98	0.8138	2	15.4275	1.1867	1	-2.4475	14.2037	-0.3729	1.00025		17.13	1.3175	3	18.6148	1.4143	1	-1.4848	17.8724	-0.0968	1.3659		27.7868	1.944	3	33.6644	2.034	1	-5.8776	30.7256	-0.09	1.989		1	3	42.1	41.8	41.95	0.3	23.94	531	538		13.175	0.275772	15.3848	0.0604576
29	2	76	13.37	0.975	2	15.342	1.1326	2	-1.972	14.356	-0.1576	1.0538		17.8271	1.4875	3	19.51	1.3952	1	-1.6829	18.6686	0.0923	1.44135		30.3713	2.5025	3	34.2287	2.1813	1	-3.8574	32.3	0.3212	2.3419		2	3	42.1	41.8	41.95	0.3	23.94	531	538		13.175	0.275772	15.3848	0.0604576
29	2	76												16.2867	1.1725	3	19.4887	1.38	1	-3.202	17.8877	-0.2075	1.27625		29.995	2.0246	2	33.8308	1.9532	1	-3.8358	31.9129	0.0714	1.9889		3	3	42.1	41.8	41.95	0.3	23.94	531	538		13.175	0.275772	15.3848	0.0604576
30	1	82	13.545	1.2804	3	14.912	2.3108	1	-1.367	14.2285	-1.0304	1.7956		18.6806	2.3118	2	19.1349	2.6268	1	-0.4543	18.9078	-0.315	2.4693		29.4237	2.809	2	31.215	3.5593	1	-1.7913	30.3194	-0.7503	3.18415		1	4	44.2	44.5	44.35	0.3	22.78	591	591		13.5895	0.355299	14.8029	0.330446
30	1	82	13.2586	1.5242	1	14.4317	2.3527	1	-1.1731	13.8452	-0.8285	1.93845		18.9133	1.8615	3	19.088	2.5227	1	-0.1747	19.0007	-0.6612	2.1921		31.127	3.568	1	32.638	3.5983	1	-1.511	31.8825	-0.0303	3.58315		2	4	44.2	44.5	44.35	0.3	22.78	591	591		13.5895	0.355299	14.8029	0.330446
30	1	82	13.965	1.7225	1	15.065	2.452	1	-1.1	14.515	-0.7295	2.08725		17.534	1.957	1	17.4072	2.7508	1	0.1268	17.4706	-0.7938	2.3539		30.895	2.9163	3	32.6132	3.7657	1	-1.7182	31.7541	-0.8494	3.341		3	4	44.2	44.5	44.35	0.3	22.78	591	591		13.5895	0.355299	14.8029	0.330446
31	2	73	13.2955	0.9207	3	14.8653	1.0388	3	-1.5698	14.0804	-0.1181	0.97975		18.47	1.04	3	19.5824	1.1594	3	-1.1124	19.0262	-0.1194	1.0997		34.7625	1.5057	3	34.6204	1.5297	1	0.1421	34.6915	-0.024	1.5177		1	5	43.35	43.05	43.2	0.3	27.3	554	99		14.4044	1.56822	15.3573	0.695793
31	2	73	15.5133	0.8225	3	15.8493	1.0363	1	-0.336	15.6813	-0.2138	0.9294		17.208	0.874	2	18.0876	1.0198	3	-0.8796	17.6478	-0.1458	0.9469		33.1283	1.7402	3	35.2967	1.5703	1	-2.1684	34.2125	0.1699	1.65525		2	5	43.35	43.05	43.2	0.3	27.3	554	99		14.4044	1.56822	15.3573	0.695793
31	2	73												19.96	1.3317	2	19.5833	1.3382	1	0.3767	19.7717	-0.0065	1.33495		30.8496	1.3295	2	33.5516	1.5948	2	-2.702	32.2006	-0.2653	1.46215		3	5	43.35	43.05	43.2	0.3	27.3	554	99		14.4044	1.56822	15.3573	0.695793
32	1	49	13.6583	0.8888	3	14.394	0.801	2	-0.7357	14.0262	0.0878	0.8449		21.9667	0.8	3	20.8167	0.8187	1	1.15	21.3917	-0.0187	0.80935		34.578	1.0492	1	33.2984	1.0945	1	1.2796	33.9382	-0.0453	1.07185		1	6	41.35	43.15	42.25	1.8	27.81	583	99		13.8431	0.18845	14.6774	0.25882
32	1	49	14.035	0.64	3	14.9013	0.7658	1	-0.8663	14.4682	-0.1258	0.7029		22.1014	0.8367	1	20.564	0.8543	1	1.5374	21.3327	-0.0176	0.8455		35.16	1.0473	2	33.7523	1.0543	1	1.4077	34.4561	-0.007	1.0508		2	6	41.35	43.15	42.25	1.8	27.81	583	99		13.8431	0.18845	14.6774	0.25882
32	1	49	13.836	0.677	1	14.7368	0.8198	1	-0.9008	14.2864	-0.1428	0.7484		20.5183	0.849	2	21.0683	0.872	1	-0.55	20.7933	-0.023	0.8605		35.2933	1.2058	2	34.5807	1.0427	1	0.7126	34.937	0.1631	1.12425		3	6	41.35	43.15	42.25	1.8	27.81	583	99		13.8431	0.18845	14.6774	0.25882
34	1	83	14.57	1.1575	3	15.834	1.5775	3	-1.264	15.202	-0.42	1.3675		20.1025	1.5704	3	20.7255	1.937	1	-0.623	20.414	-0.3666	1.7537		31.0367	1.8825	3	33.2363	2.2095	1	-2.1996	32.1365	-0.327	2.046		1	1	43.5	46.1	44.8	2.6	21.86	562	566		14.2489	0.320006	15.4062	0.381794
34	1	83	13.93	1.1708	2	15.2847	1.5012	2	-1.3547	14.6074	-0.3304	1.336													34.645	2.815	3	34.1813	2.8657	2	0.4637	34.4132	-0.0507	2.84035		2	1	43.5	46.1	44.8	2.6	21.86	562	566		14.2489	0.320006	15.4062	0.381794
34	1	83	14.2467	1.265	3	15.1	1.3062	2	-0.8533	14.6733	-0.0412	1.2856													32.5733	2.6242	3	33.0247	2.117	2	-0.4514	32.799	0.5072	2.3706		3	1	43.5	46.1	44.8	2.6	21.86	562	566		14.2489	0.320006	15.4062	0.381794
35	1	54	17.122	0.86	1	16.1796	0.6789	1	0.9424	16.6508	0.1811	0.76945		20.7925	0.8979	3	20.2148	0.9047	1	0.5777	20.5037	-0.0068	0.9013		35.02	1.4321	2	34.1512	1.6602	2	0.8688	34.5856	-0.2281	1.54615		1	3	40.15	42.8	41.475	2.65	22.67	592	99		17.282	0.138578	15.7763	0.377276
35	1	54	17.364	0.739	1	15.7173	0.7702	1	1.6467	16.5406	-0.0312	0.7546		20.22	0.9341	3	20.1748	0.8606	1	0.0452	20.1974	0.0735	0.89735		36.0567	1.414	2	35.0333	1.443	1	1.0234	35.545	-0.029	1.4285		2	3	40.15	42.8	41.475	2.65	22.67	592	99		17.282	0.138578	15.7763	0.377276
35	1	54	17.36	0.8133	3	15.432	0.8045	1	1.928	16.396	0.0088	0.8089		20.5725	0.8808	1	20.9528	0.8446	1	-0.3803	20.7627	0.0362	0.8627		35.5986	1.5492	2	34.2054	1.3914	1	1.3932	34.902	0.1578	1.4703		3	3	40.15	42.8	41.475	2.65	22.67	592	99		17.282	0.138578	15.7763	0.377276
36	2	78	14.0636	1.189	2	15.2448	1.5513	2	-1.1812	14.6542	-0.3623	1.37015		16.702	1.4533	2	19.108	1.8114	1	-2.406	17.905	-0.3581	1.63235		30.5433	1.9207	1	31.809	2.3158	1	-1.2657	31.1761	-0.3951	2.11825		1	3	43.95	41.45	42.7	2.5	23.37	576	584		13.7339	0.829689	14.8216	0.381593
36	2	78	12.79	1.2366	2	14.5037	1.5515	1	-1.7137	13.6469	-0.3149	1.39405		16.8933	1.4833	1	19.13	1.7035	1	-2.2367	18.0116	-0.2202	1.5934		32.416	3.1244	1	34.1036	2.3752	1	-1.6876	33.2598	0.7492	2.7498		2	3	43.95	41.45	42.7	2.5	23.37	576	584		13.7339	0.829689	14.8216	0.381593
36	2	78	14.348	1.1963	1	14.7164	1.5635	1	-0.3684	14.5322	-0.3672	1.3799		16.4027	1.4331	1	19.449	1.7765	1	-3.0463	17.9259	-0.3434	1.6048		29.955	2.052	2	34.6654	2.3417	1	-4.7104	32.3102	-0.2897	2.19685		3	3	43.95	41.45	42.7	2.5	23.37	576	584		13.7339	0.829689	14.8216	0.381593
37	1	77	14.0683	1.6218	1	14.8246	1.8513	1	-0.7563	14.4465	-0.2295	1.73655		17.52	2.1193	2	20.7991	2.4752	1	-3.2791	19.1595	-0.3559	2.29725		29.8757	2.9442	1	32.8603	3.1172	1	-2.9846	31.368	-0.173	3.0307		1	4	43.5	42.25	42.875	1.25	22.95	556	562		14.186	0.240732	14.6099	0.194651
37	1	77	14.0267	1.676	1	14.445	1.8888	1	-0.4183	14.2358	-0.2128	1.7824		17.8083	2.0017	1	19.588	2.3303	1	-1.7797	18.6981	-0.3286	2.166		30.6725	3.0713	2	34.2025	3.1523	1	-3.53	32.4375	-0.081	3.1118		2	4	43.5	42.25	42.875	1.25	22.95	556	562		14.186	0.240732	14.6099	0.194651
37	1	77	14.4629	1.7125	1	14.56	1.855	1	-0.0971	14.5114	-0.1425	1.78375		17.485	2.0475	1	19.3037	2.3232	1	-1.8187	18.3943	-0.2757	2.18535		31.6314	2.9458	1	32.9863	3.0517	1	-1.3549	32.3088	-0.1059	2.99875		3	4	43.5	42.25	42.875	1.25	22.95	556	562		14.186	0.240732	14.6099	0.194651
38	1	81	14.0463	0.8938	3	14.6603	0.9422	1	-0.614	14.3533	-0.0484	0.918		18.767	0.8585	3	19.0227	0.9796	1	-0.2557	18.8948	-0.1211	0.91905		30.7512	1.4277	2	33.77	1.6406	2	-3.0188	32.2606	-0.2129	1.53415		1	5	44	43.1	43.55	0.7	22.32	620	99		14.0373	0.169028	14.7275	0.390309
38	1	81	14.2017	0.7775	1	14.3751	0.7919	1	-0.1734	14.2884	-0.0144	0.7847		20.4775	1.0977	2	20.256	1.0203	3	0.2215	20.3667	0.0774	1.059		30.0367	1.7388	3	33.428	1.7563	1	-3.3913	31.7323	-0.0175	1.74755		2	5	44	43.1	43.55	0.7	22.32	620	99		14.0373	0.169028	14.7275	0.390309
38	1	81	13.864	0.7088	1	15.147	0.8333	3	-1.283	14.5055	-0.1245	0.77105		19.8867	1.0625	3	19.4333	1.2732	3	0.4534	19.66	-0.2107	1.16785													3	5	44	43.1	43.55	0.7	22.32	620	99		14.0373	0.169028	14.7275	0.390309
41	2	74	16.2967	1.0075	3	16.304	0.562	2	-0.0073	16.3004	0.4455	0.78475		21.64	0.9	3	20.5393	0.9045	1	1.1007	21.0896	-0.0045	0.90225		33.49	1.2917	3	33.476	0.8955	3	0.014	33.483	0.3962	1.0936		1	2	43.3	44.55	43.925	1.25	22.01	583	99		15.4796	0.74757	15.758	0.477573
41	2	74	15.312	1.0332	3	15.418	1.109	3	-0.106	15.365	-0.0758	1.0711		18.85	0.8867	3	19.4847	0.8157	1	-0.6347	19.1673	0.071	0.8512		34.646	1.1767	3	34.1475	1.0612	3	0.4985	34.3967	0.1155	1.11895		2	2	43.3	44.55	43.925	1.25	22.01	583	99		15.4796	0.74757	15.758	0.477573
41	2	74	14.83	0.79	3	15.552	0.833	4	-0.722	15.191	-0.043	0.8115		19.265	0.9227	3	19.6483	0.7623	3	-0.3833	19.4566	0.1604	0.8425		34.0333	0.9325	3	34.4347	0.718	3	-0.4014	34.234	0.2145	0.82525		3	2	43.3	44.55	43.925	1.25	22.01	583	99		15.4796	0.74757	15.758	0.477573
42	1	73	14.072	0.846	1	14.79	1.1894	1	-0.718	14.431	-0.3434	1.0177		18.485	1.2098	2	18.8143	1.2633	1	-0.3293	18.6497	-0.0535	1.23655		32.5933	1.4858	3	30.9527	1.5808	1	1.6406	31.773	-0.095	1.5333		1	1	43.55	44.4	43.975	0.85	22.57	530	523		14.1533	0.540608	14.7618	0.113209
42	1	73	13.658	0.907	1	14.6372	1.1071	1	-0.9792	14.1476	-0.2001	1.00705		18.48	1.1883	3	18.7173	1.1133	1	-0.2373	18.5986	0.075	1.1508		33.6267	1.43	3	33.1233	1.5117	1	0.5034	33.375	-0.0817	1.47085		2	1	43.55	44.4	43.975	0.85	22.57	530	523		14.1533	0.540608	14.7618	0.113209
42	1	73	14.73	0.9035	1	14.8583	1.1522	3	-0.1283	14.7942	-0.2487	1.02785		18.2	1.1354	3	18.3096	1.2705	1	-0.1096	18.2548	-0.1351	1.20295		32.4471	1.3883	1	32.856	1.6195	1	-0.4089	32.6516	-0.2312	1.5039		3	1	43.55	44.4	43.975	0.85	22.57	530	523		14.1533	0.540608	14.7618	0.113209
43	1	78	13.59	1.5575	1	14.7527	1.8305	1	-1.1627	14.1714	-0.273	1.694		17.978	2.4488	2	19.1924	2.7275	1	-1.2144	18.5852	-0.2787	2.58815		27.7933	3.4467	3	30.217	3.5893	1	-2.4237	29.0052	-0.1426	3.518		1	3	42.6	42	42.3	0.6	23.11	583	99		13.0711	0.854379	14.3513	0.357517
43	1	78	13.5383	1.6967	1	14.2343	1.92	1	-0.696	13.8863	-0.2233	1.80835		16.617	2.3035	2	18.855	2.7322	1	-2.238	17.736	-0.4287	2.51785		30.6767	3.5414	1	32.6693	3.5315	1	-1.9926	31.673	0.0099	3.53645		2	3	42.6	42	42.3	0.6	23.11	583	99		13.0711	0.854379	14.3513	0.357517
43	1	78	12.085	1.7679	2	14.067	1.954	2	-1.982	13.076	-0.1861	1.86095		16.7433	2.4422	1	19.016	2.6903	1	-2.2727	17.8796	-0.2481	2.56625		31.3671	3.82	2	32.2457	3.7893	1	-0.8786	31.8064	0.0307	3.80465		3	3	42.6	42	42.3	0.6	23.11	583	99		13.0711	0.854379	14.3513	0.357517
45	1	56	15.1175	0.5483	3	17.1824	0.666	1	-2.0649	16.15	-0.1177	0.60715		19.9503	0.7188	2	22.229	0.8447	1	-2.2787	21.0896	-0.1259	0.78175		29.33	0.7404	2	32.973	0.9254	1	-3.643	31.1515	-0.185	0.8329		1	6	43.7	45.5	44.6	1	22.42	525	530		15.4344	0.279429	17.3317	0.203891
45	1	56	15.5405	0.8545	3	17.564	0.6315	1	-2.0235	16.5523	0.223	0.743		20.57	0.905	3	21.9793	0.808	1	-1.4093	21.2747	0.097	0.8565		29.27	1.4	2	34.165	0.932	1	-4.895	31.7175	0.468	1.166		2	6	43.7	45.5	44.6	1	22.42	525	530		15.4344	0.279429	17.3317	0.203891
45	1	56	15.6453	0.8895	3	17.2487	0.6818	1	-1.6034	16.447	0.2077	0.78565		18.9967	0.8167	1	21.2432	0.889	1	-2.2465	20.12	-0.0723	0.85285		29.4386	0.7825	2	33.2729	0.9634	1	-3.8343	31.3558	-0.1809	0.87295		3	6	43.7	45.5	44.6	1	22.42	525	530		15.4344	0.279429	17.3317	0.203891
47	1	80	14.7986	0.8683	2	14.8003	0.8142	1	-0.0017	14.7995	0.0541	0.84125		22.4533	1.4525	3	21.0307	1.3905	1	1.4226	21.742	0.062	1.4215		33.2129	1.63	2	33.7097	1.6668	1	-0.4968	33.4613	-0.0368	1.6484		1	4	43.7	44.15	43.925	0.45	23.35	561	99		15.8009	0.897434	15.0314	0.228497
47	1	80	16.074	0.9067	1	15.0368	0.9206	1	1.0372	15.5554	-0.0139	0.91365		20.9567	1.43	3	20.1	1.2498	1	0.8567	20.5284	0.1802	1.3399		35.6533	1.959	3	34.4271	1.6429	1	1.2262	35.0402	0.3161	1.80095		2	4	43.7	44.15	43.925	0.45	23.35	561	99		15.8009	0.897434	15.0314	0.228497
47	1	80	16.53	0.8712	1	15.2572	0.8951	1	1.2728	15.8936	-0.0239	0.88315		21.055	1.4547	1	20.7417	1.3541	1	0.3133	20.8984	0.1006	1.4044		36.3567	1.6125	1	33.8347	1.5685	1	2.522	35.0957	0.044	1.5905		3	4	43.7	44.15	43.925	0.45	23.35	561	99		15.8009	0.897434	15.0314	0.228497
48	1	70	15.8833	1.076	3	15.475	0.9255	1	0.4083	15.6791	0.1505	1.00075		20.065	1.2773	2	19.6627	1.3838	1	0.4023	19.8638	-0.1065	1.33055		30.0571	1.9267	2	30.3783	1.9445	1	-0.3212	30.2177	-0.0178	1.9356		1	4	44.4	44.4	44.4	0	23.19	563	563		15.2083	0.954594	14.8459	0.889752
48	1	70	14.5333	0.7675	3	14.2167	0.725	1	0.3166	14.375	0.0425	0.74625		20.2129	1.2268	2	19.8971	1.1895	1	0.3158	20.055	0.0373	1.20815		30.7625	1.7833	2	31.218	1.8758	1	-0.4555	30.9902	-0.0925	1.82955		2	4	44.4	44.4	44.4	0	23.19	563	563		15.2083	0.954594	14.8459	0.889752
48	1	70												18.636	1.6293	3	19.396	1.153	1	-0.76	19.016	0.4763	1.39115		29.7125	1.5715	2	32.4985	1.742	1	-2.786	31.1055	-0.1705	1.65675		3	4	44.4	44.4	44.4	0	23.19	563	563		15.2083	0.954594	14.8459	0.889752
49	1	83	14.73	1.3537	1	13.7077	1.6852	1	1.0223	14.2188	-0.3315	1.51945		18.9969	2.236	2	18.2157	2.7623	1	0.7812	18.6063	-0.5263	2.49915		26.2613	3.0012	2	26.692	3.2517	1	-0.4307	26.4766	-0.2505	3.12645		1	4	43.75	43.4	43.575	0.35	21.86	574	591		14.4493	0.39697	13.6251	0.116743
49	1	83	14.1686	1.3175	1	13.5426	1.6502	2	0.626	13.8556	-0.3327	1.48385		18.2671	2.2942	1	18.342	2.7267	1	-0.0749	18.3045	-0.4325	2.51045		27.6586	2.935	1	28.6877	3.259	1	-1.0291	28.1731	-0.324	3.097		2	4	43.75	43.4	43.575	0.35	21.86	574	591		14.4493	0.39697	13.6251	0.116743
49	1	83												19.7	2.6358	1	19.1051	3.0265	1	0.5949	19.4025	-0.3907	2.83115		30.2271	3.075	1	31.0797	3.5743	1	-0.8526	30.6534	-0.4993	3.32465		3	4	43.75	43.4	43.575	0.35	21.86	574	591		14.4493	0.39697	13.6251	0.116743
50	1	84	15.2343	1.7458	1	15.3666	2.0455	1	-0.1323	15.3004	-0.2997	1.89565		20.318	2.344	1	19.6436	2.4304	1	0.6744	19.9808	-0.0864	2.3872		30.9257	2.8402	1	32.254	2.9345	1	-1.3283	31.5898	-0.0943	2.88735		1	2	43.75	44.9	44.325	1.15	21.43	616	635		14.7869	0.610508	15.1538	0.733818
50	1	84	14.0914	1.63	1	14.3371	1.9765	1	-0.2457	14.2142	-0.3465	1.80325		19.77	2.24	1	19.2889	2.5222	1	0.4811	19.5295	-0.2822	2.3811		31.2971	2.9492	1	31.9883	2.844	1	-0.6912	31.6427	0.1052	2.8966		2	2	43.75	44.9	44.325	1.15	21.43	616	635		14.7869	0.610508	15.1538	0.733818
50	1	84	15.035	1.6127	2	15.7577	1.9613	1	-0.7227	15.3963	-0.3486	1.787		18.3446	2.2263	1	18.786	2.5027	1	-0.4414	18.5653	-0.2764	2.3645		31.98	2.8492	1	32.0429	2.8968	1	-0.0629	32.0115	-0.0476	2.873		3	2	43.75	44.9	44.325	1.15	21.43	616	635		14.7869	0.610508	15.1538	0.733818
51	1	82	14.68	1.1092	2	15.3977	1.2807	2	-0.7177	15.0389	-0.1715	1.19495		18.11	1.5417	3	17.9225	1.6007	1	0.1875	18.0162	-0.059	1.5712		30.0857	2.6433	1	30.7757	2.6712	1	-0.69	30.4307	-0.0279	2.65725		1	1	43.85	44.15	44	0.3	22.42	571	582		13.5689	0.967452	14.9473	0.418401
51	1	82	13.1133	0.9047	1	14.8736	1.2898	1	-1.7603	13.9934	-0.3851	1.09725		19.625	1.745	2	19.2415	1.7538	1	0.3835	19.4333	-0.0088	1.7494		32.913	2.5367	1	33.284	2.7311	1	-0.371	33.0985	-0.1944	2.6339		2	1	43.85	44.15	44	0.3	22.42	571	582		13.5689	0.967452	14.9473	0.418401
51	1	82	12.9133	1.0058	3	14.5707	1.3072	1	-1.6574	13.742	-0.3014	1.1565		18.631	1.5472	2	18.9313	1.6022	2	-0.3003	18.7812	-0.055	1.5747		32.638	2.3715	1	31.3488	2.5222	1	1.2892	31.9934	-0.1507	2.44685		3	1	43.85	44.15	44	0.3	22.42	571	582		13.5689	0.967452	14.9473	0.418401
52	1	84	16.185	1.7142	1	16.2327	1.9412	1	-0.0477	16.2088	-0.227	1.8277		19.7767	2.2207	1	19.8277	2.4095	1	-0.051	19.8022	-0.1888	2.3151		30.95	2.5158	1	32.8243	2.9212	1	-1.8743	31.8871	-0.4054	2.7185		1	3	44.5	44.1	44.3	0.4	23.06	541	549		15.9698	0.747174	15.7633	0.877833
52	1	84	15.1386	1.8292	1	14.7506	2.013	1	0.388	14.9446	-0.1838	1.9211		20.3133	2.3428	1	20.3113	2.3967	1	0.002	20.3123	-0.0539	2.36975		33.658	2.6947	1	34.0737	3.098	1	-0.4157	33.8659	-0.4033	2.89635		2	3	44.5	44.1	44.3	0.4	23.06	541	549		15.9698	0.747174	15.7633	0.877833
52	1	84	16.5857	1.9108	1	16.3067	2.0567	1	0.279	16.4462	-0.1459	1.98375		20.84	2.3092	1	19.3157	2.42	1	1.5243	20.0778	-0.1108	2.3646		33.261	3.1263	1	34.0687	2.9262	1	-0.8077	33.6649	0.2001	3.02625		3	3	44.5	44.1	44.3	0.4	23.06	541	549		15.9698	0.747174	15.7633	0.877833
53	1	72	14.61	0.9808	3	14.7657	1.0902	1	-0.1557	14.6879	-0.1094	1.0355		18.92	1.2008	2	19.569	1.263	1	-0.649	19.2445	-0.0622	1.2319		33.0533	1.6163	3	34.7353	1.6913	1	-1.682	33.8943	-0.075	1.6538		1	1	41.4	41.05	41.225	0.35	22.92	622	99		14.7689	0.772014	14.431	0.336871
53	1	72	14.0887	0.9672	1	14.4353	1.1645	1	-0.3466	14.262	-0.1973	1.06585		20.38	1.4954	2	20.609	1.3069	1	-0.229	20.4945	0.1885	1.40115		31.5897	1.9714	1	32.5947	1.5996	1	-1.005	32.0922	0.3718	1.7855		2	1	41.4	41.05	41.225	0.35	22.92	622	99		14.7689	0.772014	14.431	0.336871
53	1	72	15.608	1.0155	1	14.092	1.0614	1	1.516	14.85	-0.0459	1.03845													33.2267	1.8042	1	32.6087	1.655	1	0.618	32.9177	0.1492	1.7296		3	1	41.4	41.05	41.225	0.35	22.92	622	99		14.7689	0.772014	14.431	0.336871
54	1	81	14.4017	1.5333	1	13.9	1.8222	1	0.5017	14.1509	-0.2889	1.67775		19.6284	2.121	1	19.995	2.4366	1	-0.3666	19.8117	-0.3156	2.2788		28.8233	2.7433	1	30.22	3.1522	1	-1.3967	29.5217	-0.4089	2.94775		1	4	42.95	43.7	43.325	0.75	22.93	464	475		14.6916	0.447286	13.9367	0.109027
54	1	81	15.2067	1.6285	1	14.0593	1.8337	1	1.1474	14.633	-0.2052	1.7311		19.0857	2.2583	2	19.8989	2.359	1	-0.8132	19.4923	-0.1007	2.30865		31.8683	2.8242	12	32.2413	3.1877	1	-0.373	32.0548	-0.3635	3.00595		2	4	42.95	43.7	43.325	0.75	22.93	464	475		14.6916	0.447286	13.9367	0.109027
54	1	81	14.4663	1.5712	1	13.8507	1.887	1	0.6156	14.1585	-0.3158	1.7291		18.33	2.013	2	19.1834	2.2793	1	-0.8534	18.7567	-0.2663	2.14615		29.79	2.6808	2	29.918	2.845	1	-0.128	29.854	-0.1642	2.7629		3	4	42.95	43.7	43.325	0.75	22.93	464	475		14.6916	0.447286	13.9367	0.109027
55	2	66	14.16	0.855	3	15.4283	1.0196	1	-1.2683	14.7942	-0.1646	0.9373		19.1183	1.2133	1	20.0123	1.3355	1	-0.894	19.5653	-0.1222	1.2744		32.8671	2.0883	2	34.6186	1.6225	1	-1.7515	33.7429	0.4658	1.8554		1	3	41.8	41.5	41.65	0.3	23.06	552	560		14.2498	0.0973826	15.0645	0.3513
55	2	66	14.236	0.9162	1	14.7272	1.108	1	-0.4912	14.4816	-0.1918	1.0121		21.0433	1.5283	2	22.1653	1.3157	1	-1.122	21.6043	0.2126	1.422		32.5943	1.795	3	34.5214	1.8052	1	-1.9271	33.5579	-0.0102	1.8001		2	3	41.8	41.5	41.65	0.3	23.06	552	560		14.2498	0.0973826	15.0645	0.3513
55	2	66	14.3533	0.8725	2	15.038	0.9548	1	-0.6847	14.6957	-0.0823	0.91365		20.8125	1.3595	2	20.9463	1.2696	1	-0.1338	20.8794	0.0899	1.31455		32.945	1.92	1	34.492	1.8625	1	-1.547	33.7185	0.0575	1.89125		3	3	41.8	41.5	41.65	0.3	23.06	552	560		14.2498	0.0973826	15.0645	0.3513
56	1	60	17.7575	1.4104	1	16.621	1.4547	1	1.1365	17.1893	-0.0443	1.43255		21.0043	1.7167	1	19.7749	1.7323	1	1.2294	20.3896	-0.0156	1.7245		33.58	2.8758	1	33.7	3.0478	1	-0.12	33.64	-0.172	2.9618		1	2	44.3	42.75	43.525	1.55	23.01	560	568		17.6135	0.670259	16.1245	0.565006
56	1	60	18.2	1.4092	1	16.2427	1.5023	1	1.9573	17.2214	-0.0931	1.45575		21.8071	1.8742	1	19.8426	2.0582	1	1.9645	20.8248	-0.184	1.9662		34.1382	2.5894	1	33.549	3.2626	1	0.5892	33.8436	-0.6732	2.926		2	2	44.3	42.75	43.525	1.55	23.01	560	568		17.6135	0.670259	16.1245	0.565006
56	1	60	16.8829	1.1992	1	15.5097	1.418	1	1.3732	16.1963	-0.2188	1.3086		22.05	1.9712	1	20.2306	2.0717	1	1.8194	21.1403	-0.1005	2.02145		36.8171	3.2358	1	34.516	3.0242	1	2.3011	35.6666	0.2116	3.13		3	2	44.3	42.75	43.525	1.55	23.01	560	568		17.6135	0.670259	16.1245	0.565006
61	1	71	15.5657	1.9367	3	16.2066	2.1927	1	-0.6409	15.8862	-0.256	2.0647		19.7263	2.2975	2	20.655	2.7178	1	-0.9287	20.1906	-0.4203	2.50765		29.519	3.0348	1	32.6797	3.448	1	-3.1607	31.0993	-0.4132	3.2414		1	6	43.2	44.45	43.825	1.25	22.37	560	565		15.9736	0.675509	16.1992	0.67223
61	1	71	16.7533	2.2352	1	16.8677	2.533	1	-0.1144	16.8105	-0.2978	2.3841		20.3367	2.4853	2	22.0849	2.9765	1	-1.7482	21.2108	-0.4912	2.7309		33.2057	3.7008	1	34.0449	3.7862	1	-0.8392	33.6253	-0.0854	3.7435		2	6	43.2	44.45	43.825	1.25	22.37	560	565		15.9736	0.675509	16.1992	0.67223
61	1	71	15.6017	2.005	1	15.5233	2.3943	1	0.0784	15.5625	-0.3893	2.19965		18.645	2.3283	1	21.7957	2.6862	1	-3.1507	20.2203	-0.3579	2.50725													3	6	43.2	44.45	43.825	1.25	22.37	560	565		15.9736	0.675509	16.1992	0.67223
62	2	72	15.945	1.1993	1	15.3637	1.2548	1	0.5813	15.6544	-0.0555	1.22705		19.994	1.5527	1	20.108	1.8388	1	-0.114	20.051	-0.2861	1.69575		28.2171	2.5992	1	31.488	2.9707	1	-3.2709	29.8526	-0.3715	2.78495		1	1	43.55	44.3	43.925	0.75	23.3	600	606		15.4738	0.470154	15.2452	0.237052
62	2	72	15.0047	1.0345	1	14.9723	1.2387	1	0.0324	14.9885	-0.2042	1.1366		17.745	1.5932	1	19.1717	1.872	1	-1.4267	18.4584	-0.2788	1.7326		32.3877	2.7502	1	33.5929	2.8697	1	-1.2052	32.9903	-0.1195	2.80995		2	1	43.55	44.3	43.925	0.75	23.3	600	606		15.4738	0.470154	15.2452	0.237052
62	2	72	15.4717	1.1774	1	15.3997	1.3762	1	0.072	15.4357	-0.1988	1.2768		18.8823	1.7773	1	19.9627	1.9997	1	-1.0804	19.4225	-0.2224	1.8885													3	1	43.55	44.3	43.925	0.75	23.3	600	606		15.4738	0.470154	15.2452	0.237052
63	1	64	17.1	0.6827	1	16.4228	0.6404	1	0.6772	16.7614	0.0423	0.66155		20.18	0.9276	1	19.5993	0.869	1	0.5807	19.8896	0.0586	0.8983		35.1717	1.0452	2	34.011	1.0962	1	1.1607	34.5914	-0.051	1.0707		1	2	42.1	43.9	43	1.8	25.38	550	556		17.3389	0.330983	16.304	0.387989
63	1	64	17.7167	0.5892	3	16.6187	0.6765	1	1.098	17.1677	-0.0873	0.63285		19.35	0.8125	2	19.6565	0.7523	1	-0.3065	19.5033	0.0602	0.7824		34.14	1.1593	2	34.1587	1.1218	1	-0.0187	34.1493	0.0375	1.14055		2	2	42.1	43.9	43	1.8	25.38	550	556		17.3389	0.330983	16.304	0.387989
63	1	64	17.2	0.685	2	15.8705	0.6507	1	1.3295	16.5352	0.0343	0.66785		20.8267	0.814	3	21.0493	0.7942	2	-0.2226	20.938	0.0198	0.8041		35.5786	1.0608	2	34.5651	1.0962	1	1.0135	35.0718	-0.0354	1.0785		3	2	42.1	43.9	43	1.8	25.38	550	556		17.3389	0.330983	16.304	0.387989
64	1	83	14.96	1.0827	3	14.9593	1.2452	3	0.0007	14.9596	-0.1625	1.16395		20.885	1.0508	3	22.0625	1.3043	3	-1.1775	21.4738	-0.2535	1.17755		33.415	1.373	3	35.0156	1.674	3	-1.6006	34.2153	-0.301	1.5235		1	5	44.8	44.7	44.75	0.1	22.25	580	598		14.7315	0.323219	14.9299	0.0415072
64	1	83	14.5029	0.9802	3	14.9006	1.1195	3	-0.3977	14.7018	-0.1393	1.04985		20.7123	1.1435	3	22.0143	1.2292	3	-1.302	21.3633	-0.0857	1.18635		33.965	1.9195	3	36.1905	1.5297	3	-2.2255	35.0778	0.3898	1.7246		2	5	44.8	44.7	44.75	0.1	22.25	580	598		14.7315	0.323219	14.9299	0.0415072
64	1	83																							32.4375	1.3637	2	33.486	1.6042	3	-1.0485	32.9617	-0.2405	1.48395		3	5	44.8	44.7	44.75	0.1	22.25	580	598		14.7315	0.323219	14.9299	0.0415072
66	1	81	12.94	1.1072	1	15.1263	1.4962	1	-2.1863	14.0331	-0.389	1.3017		16.937	1.5305	1	19.1607	1.7897	1	-2.2237	18.0489	-0.2592	1.6601		27.3373	2.3693	2	31.7547	2.6497	1	-4.4174	29.546	-0.2804	2.5095		1	4	44.6	43.8	44.2	0.8	22.09	555	579		12.708	0.217655	14.6674	0.405031
66	1	81	12.5083	1.2217	1	14.5163	1.5877	1	-2.008	13.5123	-0.366	1.4047		18.0167	1.635	1	19.7153	1.9646	1	-1.6986	18.866	-0.3296	1.7998		27.26	2.2766	1	31.8583	2.4297	1	-4.5983	29.5592	-0.1531	2.35315		2	4	44.6	43.8	44.2	0.8	22.09	555	579		12.708	0.217655	14.6674	0.405031
66	1	81	12.6757	1.3308	1	14.3597	1.5713	1	-1.684	13.5177	-0.2405	1.45105																								3	4	44.6	43.8	44.2	0.8	22.09	555	579		12.708	0.217655	14.6674	0.405031
68	1	67	15.3633	0.9388	3	14.0877	1.3563	1	1.2756	14.7255	-0.4175	1.14755		16.045	1.0742	2	19.2123	1.801	1	-3.1673	17.6287	-0.7268	1.4376		29.9117	1.6307	2	30.2126	1.9652	1	-0.3009	30.0621	-0.3345	1.79795		1	4	42.15	41.3	41.725	0.85	22.01	613	619		13.2525	2.98512	14.2807	0.272943
68	1	67	11.1417	0.7368	2	14.4737	1.1755	1	-3.332	12.8077	-0.4387	0.95615		19.0175	1.1817	1	18.774	1.6003	1	0.2435	18.8957	-0.4186	1.391		32.685	1.69	3	33.01	2.1217	1	-0.325	32.8475	-0.4317	1.90585		2	4	42.15	41.3	41.725	0.85	22.01	613	619		13.2525	2.98512	14.2807	0.272943
68	1	67																																		3	4	42.15	41.3	41.725	0.85	22.01	613	619		13.2525	2.98512	14.2807	0.272943
69	2	70	18.255	1.125	2	15.0152	1.2307	3	3.2398	16.6351	-0.1057	1.17785		22.395	1.6075	3	19.386	1.5617	3	3.009	20.8905	0.0458	1.5846		32.767	2.5722	3	31.9697	1.6931	2	0.7973	32.3683	0.8791	2.13265		1	5	44	45	44.5	1	23	618			18.0231	0.247495	15.115	0.30203
69	2	70	18.0517	0.9572	3	15.4543	1.129	3	2.5974	16.753	-0.1718	1.0431		20.4625	1.765	3	18.7925	1.4067	3	1.67	19.6275	0.3583	1.58585		34.4725	2.005	3	32.752	1.7925	2	1.7205	33.6123	0.2125	1.89875		2	5	44	45	44.5	1	23	618			18.0231	0.247495	15.115	0.30203
69	2	70	17.7625	1.0958	3	14.8755	1.4738	3	2.887	16.319	-0.378	1.2848		19.5671	1.2357	3	18.0529	1.1778	3	1.5142	18.81	0.0579	1.20675													3	5	44	45	44.5	1	23	618			18.0231	0.247495	15.115	0.30203
70	1	74	17.0417	1.7833	3	16.0647	1.8052	3	0.977	16.5532	-0.0219	1.79425		21.89	1.8867	3	21.17	1.5	3	0.72	21.53	0.3867	1.69335		33.1727	2.8312	3	32.9327	3.0548	2	0.24	33.0527	-0.2236	2.943		1	6	41.8	42.75	42.275	0.95	22.84	534	547		16.6606	0.578422	15.874	0.546883
70	1	74	16.945	1.33	3	16.3	1.678	3	0.645	16.6225	-0.348	1.504		22.195	2.4054	3	21.9288	2.281	2	0.2662	22.0619	0.1244	2.3432		31.0057	2.7108	3	30.3723	3.1093	2	0.6334	30.689	-0.3985	2.91005		2	6	41.8	42.75	42.275	0.95	22.84	534	547		16.6606	0.578422	15.874	0.546883
70	1	74	15.995	1.45	3	15.2573	1.771	3	0.7377	15.6261	-0.321	1.6105		21.8017	2.3842	3	21.139	2.5069	2	0.6627	21.4703	-0.1227	2.44555		33.326	2.6125	3	33.9114	2.8803	2	-0.5854	33.6187	-0.2678	2.7464		3	6	41.8	42.75	42.275	0.95	22.84	534	547		16.6606	0.578422	15.874	0.546883
71	1	80	15.2067	1.0307	2	14.8963	1.0933	1	0.3104	15.0515	-0.0626	1.062		18.0417	1.427	1	18.8546	1.4223	1	-0.8129	18.4481	0.0047	1.42465		31.88	2.0642	2	33.6907	2.0655	1	-1.8107	32.7854	-0.0013	2.06485		1	3	48.3	53.55	50.925	5.25	22.31	489	474		14.6472	0.562524	15.0052	0.211236
71	1	80	14.0817	1.0108	1	15.2487	1.1125	1	-1.167	14.6652	-0.1017	1.06165		18.9905	1.3552	2	19.607	1.4203	1	-0.6165	19.2987	-0.0651	1.38775		34.3633	2.2133	1	34.4513	2.19	1	-0.088	34.4073	0.0233	2.20165		2	3	48.3	53.55	50.925	5.25	22.31	489	474		14.6472	0.562524	15.0052	0.211236
71	1	80	14.6533	0.9467	1	14.8707	1.0712	1	-0.2174	14.762	-0.1245	1.00895		19.0316	1.4693	2	19.596	1.493	1	-0.5644	19.3138	-0.0237	1.48115		33.17	1.9667	1	34.4343	2.1238	1	-1.2643	33.8021	-0.1571	2.04525		3	3	48.3	53.55	50.925	5.25	22.31	489	474		14.6472	0.562524	15.0052	0.211236
72	1	84	14.0486	1.5467	3	14.7237	1.3808	3	-0.6751	14.3862	0.1659	1.46375		18.4917	1.8625	2	20.0287	2.1068	1	-1.537	19.2602	-0.2443	1.98465		32.2183	2.8	1	33.5527	2.9632	1	-1.3344	32.8855	-0.1632	2.8816		1	1	40.8	40.95	40.875	0.15	23.45	571	573		14.265	0.458853	14.9102	0.165462
72	1	84	14.792	1.386	2	15.0393	1.32	2	-0.2473	14.9156	0.066	1.353		20.41	1.8525	3	22.0027	2.0125	1	-1.5927	21.2064	-0.16	1.9325		30.905	2.5175	2	32.3657	3.0527	1	-1.4607	31.6353	-0.5352	2.7851		2	1	40.8	40.95	40.875	0.15	23.45	571	573		14.265	0.458853	14.9102	0.165462
72	1	84	13.9543	1.2875	2	14.9677	1.5447	2	-1.0134	14.461	-0.2572	1.4161		19.26	1.8895	1	19.9489	2.1192	1	-0.6889	19.6044	-0.2297	2.00435		30.355	2.4088	1	31.7703	2.9877	1	-1.4153	31.0626	-0.5789	2.69825		3	1	40.8	40.95	40.875	0.15	23.45	571	573		14.265	0.458853	14.9102	0.165462
73	2	76	13.4786	1.1383	2	14.562	1.7418	1	-1.0834	14.0203	-0.6035	1.44005		16.616	1.784	2	17.7604	1.8552	1	-1.1444	17.1882	-0.0712	1.8196		33.2456	2.5874	1	35.3148	2.9293	1	-2.0692	34.2802	-0.3419	2.75835		1	2	42.5	42.75	42.625	0.25	22.57	584	600		14.5471	1.12679	15.1286	1.03724
73	2	76	15.7243	1.3257	1	16.3257	1.8172	1	-0.6014	16.025	-0.4915	1.57145		19.9967	1.91	3	20.1833	1.931	1	-0.1866	20.09	-0.021	1.9205		32.0467	2.0525	3	32.2313	2.634	1	-0.1846	32.139	-0.5815	2.34325		2	2	42.5	42.75	42.625	0.25	22.57	584	600		14.5471	1.12679	15.1286	1.03724
73	2	76	14.4383	1.4587	1	14.498	1.7724	3	-0.0597	14.4681	-0.3137	1.61555																								3	2	42.5	42.75	42.625	0.25	22.57	584	600		14.5471	1.12679	15.1286	1.03724
74	1	77	14.22	2.03	1	14.12	2.55	1	0.1	14.17	-0.52	2.29		18.41	2.95	1	18.25	2.94	1	0.16	18.33	0.01	2.945		26.7	3	1	26.4	3.4	1	0.3	26.55	-0.4	3.2		1	3	44.05	42.85	43.45	1.2	22.35	626			14.4823	0.36685	14.0444	0.09998
74	1	77	14.74	1.82	2	13.97	2.48	1	0.77	14.355	-0.66	2.15		20.15	2.62	1	19.19	3.05	1	0.96	19.67	-0.43	2.835		28.91	3.56	1	28.89	3.77	1	0.02	28.9	-0.21	3.665		2	3	44.05	42.85	43.45	1.2	22.35	626			14.4823	0.36685	14.0444	0.09998
74	1	77												19.25	2.84	1	17.84	3.02	1	1.41	18.545	-0.18	2.93		28.56	2.94	1	29.56	3.61	1	-1	29.06	-0.67	3.275		3	3	44.05	42.85	43.45	1.2	22.35	626			14.4823	0.36685	14.0444	0.09998
75	1	79	13.37	0.76	1	15.6	0.75	2	-2.23	14.485	0.01	0.755		19.13	1.2	2	20.81	0.99	1	-1.68	19.97	0.21	1.095		32.29	1.19	3	34.43	1.32	1	-2.14	33.36	-0.13	1.255		1	4	39.9	41.25	40.575	1.35	24.08	525	534		14.0037	1.07073	15.3608	0.60522
75	1	79	15.24	0.82	3	15.81	0.81	1	-0.57	15.525	0.01	0.815		19.31	1.18	1	20.3	1.06	1	-0.99	19.805	0.12	1.12		30.47	1.28	3	33	1.27	1	-2.53	31.735	0.01	1.275		2	4	39.9	41.25	40.575	1.35	24.08	525	534		14.0037	1.07073	15.3608	0.60522
75	1	79	13.4	0.67	3	14.67	0.73	1	-1.27	14.035	-0.06	0.7		18.13	0.88	1	20.03	1.01	1	-1.9	19.08	-0.13	0.945		30.22	1.23	3	33.46	1.23	1	-3.24	31.84	0	1.23		3	4	39.9	41.25	40.575	1.35	24.08	525	534		14.0037	1.07073	15.3608	0.60522
76	1	58	15.12	0.92	2	15.76	0.96	1	-0.64	15.44	-0.04	0.94		17.54	1.22	1	19.64	1.21	1	-2.1	18.59	0.01	1.215		28.97	1.56	1	30.31	1.74	1	-1.34	29.64	-0.18	1.65		1	5	44.6	45.5	45.05	0.9	22.28	524	533		14.7539	0.33099	15.6988	0.17123
76	1	58	14.66	0.82	2	15.83	0.93	1	-1.17	15.245	-0.11	0.875		17.13	1.16	1	18.87	1.19	1	-1.74	18	-0.03	1.175		32.55	1.61	2	32.69	1.79	1	-0.14	32.62	-0.18	1.7		2	5	44.6	45.5	45.05	0.9	22.28	524	533		14.7539	0.33099	15.6988	0.17123
76	1	58	14.48	0.92	1	15.51	0.9	1	-1.03	14.995	0.02	0.91		19.1	1.18	2	19.83	1.29	1	-0.73	19.465	-0.11	1.235		33.05	1.74	3	33.92	1.92	1	-0.87	33.485	-0.18	1.83		3	5	44.6	45.5	45.05	0.9	22.28	524	533		14.7539	0.33099	15.6988	0.17123
77	1	73	16.58	1.66	1	17.14	2.14	1	-0.56	16.86	-0.48	1.9		22.79	2.58	1	21.23	2.88	1	1.56	22.01	-0.3	2.73		32.56	3.2	1	32.2	3.54	1	0.36	32.38	-0.34	3.37		1	6	45.9	46.3	46.1	0.4	21.86	582	615		16.9362	0.39812	16.7677	0.31946
77	1	73	17.36	1.95	1	16.58	2.19	1	0.78	16.97	-0.24	2.07		21.73	2.48	1	20.04	2.65	1	1.69	20.885	-0.17	2.565		31.82	2.95	1	31.17	3.18	1	0.65	31.495	-0.23	3.065		2	6	45.9	46.3	46.1	0.4	21.86	582	615		16.9362	0.39812	16.7677	0.31946
77	1	73	16.87	2.01	1	16.59	2.22	1	0.28	16.73	-0.21	2.115		18.98	2.15	1	19.45	2.54	1	-0.47	19.215	-0.39	2.345		33.01	2.94	2	33.06	3.25	1	-0.05	33.035	-0.31	3.095		3	6	45.9	46.3	46.1	0.4	21.86	582	615		16.9362	0.39812	16.7677	0.31946
[truncated: 39 more columns]
