# Supplementary material for: Estimating pulsatile ocular blood volume from intraocular pressure, ocular pulse amplitude, and axial length
Source: PLoS One. 2023 Mar 23;18(3):e0283387. doi: 10.1371/journal.pone.0283387 (PMC10035833; doi:10.1371/journal.pone.0283387)
Supplement: S2 File — (XLSX) [file pone.0283387.s002.xlsx]

## Sheet: Tabelle1
Variable	Bezeichnung	Description	English Column Headers
patient	Patientennummer	Patient Number	Patient ID
sex	Geschlecht	Gender (1=women, 2=man)	Sex
alter	Lebensalter	Age	Age
h_iop15	Intraokulärer Druck des handgehaltenen Pascal bei Niveau 15 mmHg	Intraocular pressure of the hand-held Pascal at 15 mmHg level	DCT IOP 15mmHg
h_opa15	Okuläre Pulsamplitude bei Niveau 15 mmHg	Ocular pulse amplitude at 15 mmHg level	DCT OPA 15mmHg
h_qual15	Qualität der Messung des handgehaltenen Pascal bei Niveau 15 mmHg	Quality of the measurement of the hand-held Pascal at level 15 mmHg	DCT QS 15mmHg
r_iop15	Intrraokulärer Druck des Referenzsensor im Auge bei Niveau 15 mmHg	Intrraocular pressure of the reference sensor in the eye at a level of 15 mmHg	ICM IOP 15mmHg
r_opa15	Okuläre Pulsamplitude des Referenzsensor bei Niveau 15 mmHg	Ocular pulse amplitude of the reference sensor at level 15 mmHg	ICM OPA 15mmHg
r_qual15	Qualität der Messung des Referenzsensor bei Niveau 15 mmHg	Quality of the measurement of the reference sensor at level 15 mmHg	ICM QS 15mmHg
dif15iop	Differenz des Pascal zur Referenz	Difference of the Pascal to the reference	DCT-ICM IOP 15mmHg
mw15iop	Mittelwert der Referenz und des Pascal	Average IOP of the reference and the Pascal	Average IOP 15mmHg
dif15opa	Differenz der OPA-Werte von Pascal zu Referenz bei 15 mmHg	Difference in OPA values from Pascal to reference at 15 mmHg	DCT-ICM OPA 15mmHg
		Average OPA of the reference and the Pascal	Average OPA 15mmHg
h_iop20	Intraokulärer Druck des handgehaltenen Pascal bei Niveau 20 mmHg	Intraocular pressure of the hand-held Pascal at a level of 20 mmHg	DCT IOP 20mmHg
h_opa20	Okuläre Pulsamplitude bei Niveau 20 mmHg	Ocular pulse amplitude at 20 mmHg level	DCT OPA 20mmHg
h_qual20	Qualität der Messung des handgehaltenen Pascal bei Niveau 20 mmHg	Quality of the measurement of the hand-held Pascal at a level of 20 mmHg	DCT QS 20mmHg
r_iop20	Intrraokulärer Druck des Referenzsensor im Auge bei Niveau 20 mmHg	Intrraocular pressure of the reference sensor in the eye at a level of 20 mmHg	ICM IOP 20mmHg
r_opa20	Okuläre Pulsamplitude des Referenzsensor bei Niveau 20 mmHg	Ocular pulse amplitude of the reference sensor at a level of 20 mmHg	ICM OPA 20mmHg
r_qual20	Qualität der Messung des Referenzsensor bei Niveau 20 mmHg	Quality of the measurement of the reference sensor at a level of 20 mmHg	ICM QS 20mmHg
d_iop20	Differenz der IOP-Werte von Pascal zu Referenz bei 20 mmHg	Difference in IOP values from Pascal to reference at 20 mmHg	ICM-DCT IOP 20mmHg
		Average IOP of the reference and the Pascal	Average IOP 20mmHg
d_opa20	Differenz der OPA-Werte von Pascal zu Referenz bei 20 mmHg	Difference in OPA values from Pascal to reference at 20 mmHg	ICM-DCT OPA 20mmHg
		Average OPA of the reference and the Pascal	Average OPA 20mmHg
h_iop35	Intraokulärer Druck des handgehaltenen Pascal bei Niveau 35 mmHg	Intraocular pressure of the hand-held Pascal at a level of 35 mmHg	DCT IOP 35mmHg
h_opa35	Okuläre Pulsamplitude bei Niveau 35 mmHg	Ocular pulse amplitude at level 35 mmHg	DCT OPA 35mmHg
h_qual35	Qualität der Messung des handgehaltenen Pascal bei Niveau 35 mmHg	Quality of the measurement of the hand-held Pascal at level 35 mmHg	DCT QS 35mmHg
r_iop35	Intrraokulärer Druck des Referenzsensor im Auge bei Niveau 35 mmHg	Intrraocular pressure of the reference sensor in the eye at a level of 35 mmHg	ICM IOP 35mmHg
r_opa35	Okuläre Pulsamplitude des Referenzsensor bei Niveau 35 mmHg	Ocular pulse amplitude of the reference sensor at level 35 mmHg	ICM OPA 35mmHg
r_qual35	Qualität der Messung des Referenzsensor bei Niveau 35 mmHg	Quality of the measurement of the reference sensor at level 35 mmHg	ICM QS 35mmHg
d_iop35	Differenz der IOP-Werte von Pascal zu Referenz bei 35 mmHg	Difference in IOP values from Pascal to reference at 35 mmHg	ICM-DCT IOP 35mmHg
d_opa35	Differenz der OPA-Werte von Pascal zu Referenz bei 35 mmHg	Difference in OPA values from Pascal to reference at 35 mmHg	Average IOP 35mmHg
		Difference in OPA values from Pascal to reference at 15 mmHg	ICM-DCT OPA 35mmHg
		Average OPA of the reference and the Pascal	Average OPA 35mmHg
Wert	Reihenfolge	Repeated Measurement Number (always 1,2,3 representing the 1st, 2nd, and 3rd repeated measurement)	Measurement Number
order	Reihenfolge der Druckstufen,A=15mmHg, B=20mmHg, C=35mmHg	Sequence of pressure levels, A = 15mmHg, B = 20mmHg, C = 35mmHg	Sequence of Pressures
hhrk1	zentraler Hornhautradius K1	central corneal radius K1	Keratometry K1 (Diopters)
hhrk2	zentraler Hornhautradius K2	central corneal radius K2	Keratometry K2 (Diopters)
hhr_m	Mittelwert zentraler Hornhautradius in Dpt	Average corneal radius in Dpt	Average CCR (Diopters)
astig	Astigmatismus	astigmatism	Astigmatism (Diopters)
al	axiale Länge	axial length	Axial Length (mm)
hhd.pr.o	Hornhautdicke prä-Oculopression	Corneal thickness pre-oculopression	CCT Pre-Pressure (um)
hhd.po.o	Hornhautdicke post-Oculopression	Corneal thickness post-oculopression	CCT Post-Pressure (um)
h_iop15m	Pascal_IOP Mittelwert bei 15 mmHg	Pascal_IOP mean at 15 mmHg	DCT IOP Mean 15mmHg
h_iop15s	Standardabw. Pascal_IOP bei 15 mmHg	Std. Pascal_IOP at 15 mmHg	DCT IOP SD 15mmHg
r_iop15m	Referenz_IOP Mittelwert bei 15 mmHg	Reference_IOP mean at 15 mmHg	ICM IOP Mean 15mmHg
r_iop15s	Standardabw. Referenz_IOP bei 15 mmHg	Std. Reference_IOP at 15 mmHg	ICM IOP SD 15mmHg
hmr15iop	Differenz Pascal zu Referenz IOP bei 15 mmHg	Difference Pascal to reference IOP at 15 mmHg	DCT-ICM IOP 15mmHg
hr_iop15	Mittelwert IOP Pascal zu Referenz bei 15 mmHg	Average IOP Pascal for reference at 15 mmHg	Average IOP 15mmHg
h_iop20m	Pascal_IOP Mittelwert bei 20 mmHg	Pascal_IOP mean value at 20 mmHg	DCT IOP Mean 20mmHg
h_iop20s	Standardabw. Pascal_IOP bei 20 mmHg	Std. Pascal_IOP at 20 mmHg	DCT IOP SD 20mmHg
r_iop20m	Referenz_IOP Mittelwert bei 20 mmHg	Reference_IOP average at 20 mmHg	ICM IOP Mean 20mmHg
r_iop20s	Standardabw. Referenz_IOP bei 20 mmHg	Std. Reference_IOP at 20 mmHg	ICM IOP SD 20mmHg
hmr20iop	Differenz Pascal zu Referenz IOP bei 20 mmHg	Difference Pascal to reference IOP at 20 mmHg	DCT-ICM IOP 20mmHg
hr_iop20	Mittelwert IOP Pascal zu Referenz bei 20 mmHg	Average IOP Pascal for reference at 20 mmHg	Average IOP 20mmHg
h_iop35m	Pascal_IOP Mittelwert bei 35 mmHg	Pascal_IOP mean at 35 mmHg	DCT IOP Mean 35mmHg
h_iop35s	Standardabw. Pascal_IOP bei 35 mmHg	Std. Pascal_IOP at 35 mmHg	DCT IOP SD 35mmHg
r_iop35m	Referenz_IOP Mittelwert bei 35 mmHg	Reference_IOP average at 35 mmHg	ICM IOP Mean 35mmHg
r_iop35s	Standardabw. Referenz_IOP bei 35 mmHg	Std. Reference_IOP at 35 mmHg	ICM IOP SD 35mmHg
hmr35iop	Differenz Pascal zu Referenz IOP bei 35 mmHg	Difference Pascal to reference IOP at 35 mmHg	DCT-ICM IOP 35mmHg
hr_iop35	Mittelwert IOP Pascal zu Referenz bei 35 mmHg	Average IOP Pascal for reference at 35 mmHg	Average IOP 35mmHg
h_opa15m	Pascal_Okuläre Pulsamplitude bei 15 mmHg	Pascal_Ocular pulse amplitude at 15 mmHg	DCT OPA Mean 15mmHg
h_opa15s	Standardabw. Pascal_OPA bei 15 mmHg	Std. Pascal_OPA at 15 mmHg	DCT OPA SD 15mmHg
r_opa15m	Referenz_OPA Mittelwert bei 15 mmHg	Reference_OPA mean at 15 mmHg	ICM OPA Mean 15mmHg
r_opa15s	Standardabw. Referenz_OPA bei 15 mmHg	Std. Reference_OPA at 15 mmHg	ICM OPA SD 15mmHg
hmr15opa	Differenz Pascal zu Referenz OPA bei 15 mmHg	Difference Pascal to reference OPA at 15 mmHg	DCT-ICM OPA 15mmHg
hr_opa15	Mittelwert OPA Pascal zu Referenz bei 15 mmHg	Average OPA Pascal for reference at 15 mmHg	Average OPA 15mmHg
h_opa20m	Pascal_Okuläre Pulsamplitude bei 20 mmHg	Pascal_Ocular pulse amplitude at 20 mmHg	DCT OPA Mean 20mmHg
h_opa20s	Standardabw. Pascal_OPA bei 20 mmHg	Std. Pascal_OPA at 20 mmHg	DCT OPA SD 20mmHg
r_opa20m	Referenz_OPA Mittelwert bei 20 mmHg	Reference_OPA mean at 20 mmHg	ICM OPA Mean 20mmHg
r_opa20s	Standardabw. Referenz_OPA bei 20 mmHg	Std. Reference_OPA at 20 mmHg	ICM OPA SD 20mmHg
hmr20opa	Differenz Pascal zu Referenz OPA bei 20 mmHg	Difference Pascal to reference OPA at 20 mmHg	DCT-ICM OPA 20mmHg
hr_opa20	Mittelwert OPA Pascal zu Referenz bei 20 mmHg	Average OPA Pascal for reference at 20 mmHg	Average OPA 20mmHg
h_opa35m	Pascal_Okuläre Pulsamplitude bei 35mmHg	Pascal_Okular pulse amplitude at 35mmHg	DCT OPA Mean 35mmHg
h_opa35s	Standardabw. Pascal_OPA bei 35mmHg	Std. Pascal_OPA at 35mmHg	DCT OPA SD 35mmHg
r_opa35m	Referenz_OPA Mittelwert bei 35 mmHg	Reference_OPA mean at 35 mmHg	ICM OPA Mean 35mmHg
r_opa35s	Standardabw. Referenz_OPA bei 35 mmHg	Std. Reference_OPA at 35 mmHg	ICM OPA SD 35mmHg
hmr35opa	Differenz Pascal zu Referenz OPA bei 35 mmHg	Difference Pascal to reference OPA at 35 mmHg	DCT-ICM OPA 35mmHg
hr_opa35	Mittelwert OPA Pascal zu Referenz bei 35 mmHg	Average OPA Pascal for reference at 35 mmHg	Average OPA 35mmHg
art.hype	arterielle Hypertonie	arterial hypertension	Arterial Hypertension
diabetes	Diabetes mellitus	Diabetes mellitus (1= diabetes; 2= no diabetes)	Diabetes Mellitus
glaukom	Glaukom	glaucoma (1 = Glaucoma, 2 = no glaucoma)	Glaucoma
kein_Erk	Keine Erkrankung	No illness	No illness
einf_Erk	Einfacherkrankung	simple disease	Simple Disease
mehrf_Er	Multiple Erkrankungen	Multiple diseases	Multiple Diseases
systane	Verwendung von Systane	Use of Systane	Use of Systane
